# Supplementary material for: Comparison of INTREPID® balanced and hybrid tips on anterior capsule rupture in ex vivo porcine eyes
Source: PLoS One. 2023 Aug 29;18(8):e0290657. doi: 10.1371/journal.pone.0290657 (PMC10464992; doi:10.1371/journal.pone.0290657)
Supplement: S1 Table — (XLSX) [file pone.0290657.s001.xlsx]

## Sheet: Sheet1
	Aspiration power: 0 mmHg								Aspiration power: 200 mmHg
	Mode	L		T		LT			Mode	L		T		LT
	Group	M	P	M	P	M	P		Group	M	P	M	P	M	P
	Ultrasound power	20	60	20	100	20	85		Ultrasound power	40	65	20	100	15	75
		25	75	20	100	20	80			30	50	25	80	15	75
		25	75	15	80	15	80			25	60	15	95	25	60
		25	80	25	100	15	85			35	50	20	100	25	65
		25	80	25	100	20	85			20	60	20	80	25	80
		25	70	20	100	15	80			30	25	25	100	25	75
		25	70	25	100	25	80			35	75	25	100	25	70
		50	65	30	100	25	85			25	40	30	90	30	70
		50	85	20	100	25	95			35	65	30	90	25	70
		50	75	25	100	25	90			35	65	25	90	30	75
	Mean	32	73.5	22.5	98	20.5	84.5		Mean	31	55.5	23.5	92.5	24	71.5
	S.D.	12.5167	7.47217	4.24918	6.32456	4.37798	4.97214		S.D.*	6.14636	14.6154	4.74342	7.90569	5.16398	5.79751
	Mode-L, longitudinal power; Mode-T, torsional power; Mode-LT, longitudinal + torsional power; Group M, metal tip; Group P, polymeric tip; S.D., standard deviation.
